# Supplementary material for: Effects of Sex and Obesity on LEP Variant and Leptin Level Associations in Intervertebral Disc Degeneration
Source: Int J Mol Sci. 2022 Oct 14;23(20):12275. doi: 10.3390/ijms232012275 (PMC9603873; doi:10.3390/ijms232012275)
Supplement: Supplementary file 1 [file ijms-23-12275-s001.zip]

Archive with 1 entries (1 files):
- ijms-1929190-supplementary.pdf
